# Supplementary material for: Non-typhoidal Salmonella blood stream infection in Kuwait: Clinical and microbiological characteristics
Source: PLoS Negl Trop Dis. 2019 Apr 15;13(4):e0007293. doi: 10.1371/journal.pntd.0007293 (PMC6483562; doi:10.1371/journal.pntd.0007293)
Supplement: S2 Table — (XLSX) [file pntd.0007293.s004.xlsx]

## Sheet: Sheet1
Table S1: S. enterica strains with complete genome sequences used for core genome comparisons
Strain	Serovar	Size (Mb)	GC%	Chromosome^	Plasmids^	Genes	Proteins
OLF-SE1-1019-1	Enteritidis	4.67891	52.2	CP009083.1		4754	4492
OLF-SE2-98984-6	Enteritidis	4.67913	52.2	CP009084.2		4751	4488
OLF-SE3-98983-4	Enteritidis	4.67913	52.2	CP009085.2		4750	4485
OLF-SE4-0317-8	Enteritidis	4.67838	52.2	CP009086.1		4752	4487
OLF-SE5-1104-2	Enteritidis	4.67857	52.2	CP009087.1		4751	4486
OLF-SE6-00219-16	Enteritidis	4.67762	52.2	CP009088.1		4768	4451
OLF-SE7-100819	Enteritidis	4.71094	52.2	CP009089.1		4798	4512
OLF-SE8-1021710	Enteritidis	4.66728	52.2	CP009090.1		4747	4471
OLF-SE9-10012	Enteritidis	4.67126	52.1	CP009091.1		4762	4456
OLF-SE10-10052	Enteritidis	4.70989	52.2	CP009092.1		4796	4520
OLF-SE11-10058	Enteritidis	4.70274	52.2	CP009093.1		4790	4501
SEE1	Enteritidis	4.67837	52.2	CP011790.1		4752	4419
SEE2	Enteritidis	4.67783	52.2	CP011791.1		4750	4378
FORC_052	Enteritidis	4.68625	52.2	CP016754.1		4770	4486
Durban	Enteritidis	4.7383	52.1975	CP007507.1	CP007508.1	4833	4555
SEJ	Enteritidis	4.7383	52.1975	CP008928.1	CP008927.1	4829	4562
FORC_007	Enteritidis	4.78191	52.1173	CP009768.1	CP009767.1 (pFORC7)	4889	4607
CMCC50041	Enteritidis	4.7357	52.1975	CP013097.1	CP013098.1 (pCMCC50041)	4833	4557
CFSAN051873	Enteritidis	4.73849	52.1975	CP022003.1	CP022004.1 (pCFSAN051873)	4841	4565
18569	Enteritidis	4.74533	52.1962	CP011394.1	CP011395.1 (pCFSAN000006)	4845	4558
77-1427	Enteritidis	4.71868	52.0968	CP007598.1	CP007599.1 (pCFSAN000111)	4813	4546
CDC_2010K-0968	Enteritidis	4.73903	52.1975	CP007528.1	CP007529.1	4828	4554
EC20090641	Enteritidis	4.71231	52.2	CP007249.2		4800	4532
EC20090698	Enteritidis	4.681	52.2	CP007248.1		4745	4491
EC20100101	Enteritidis	4.65416	52.2	CP007246.1		4728	4463
EC20100325	Enteritidis	4.68585	52.2	CP007360.2		4762	4496
EC20110221	Enteritidis	4.70903	52.2	CP007247.1		4787	4526
EC20110354	Enteritidis	4.71116	52.2	CP007175.1		4790	4527
EC20110355	Enteritidis	4.68184	52.2	CP007250.1		4756	4493
EC20110356	Enteritidis	4.68281	52.2	CP007262.1		4758	4496
EC20110357	Enteritidis	4.67842	52.2	CP007261.1		4748	4488
EC20110358	Enteritidis	4.67869	52.2	CP007260.1		4745	4487
EC20110359	Enteritidis	4.71147	52.2	CP007259.1		4791	4526
EC20110360	Enteritidis	4.67862	52.2	CP007258.1		4750	4483
EC20110361	Enteritidis	4.68291	52.2	CP007263.1		4753	4481
EC20111095	Enteritidis	4.67995	52.2	CP007254.1		4756	4488
EC20111174	Enteritidis	4.6838	52.2	CP007253.1		4758	4485
EC20111175	Enteritidis	4.67981	52.2	CP007252.1		4755	4487
EC20120002	Enteritidis	4.67942	52.2	CP007329.2		4756	4492
EC20120005	Enteritidis	4.67929	52.2	CP007267.2		4756	4491
EC20120008	Enteritidis	4.71192	52.2	CP007245.1		4795	4501
EC20120200	Enteritidis	4.68585	52.2	CP007434.2		4764	4498
EC20120916	Enteritidis	4.80799	52.1	CP007332.1		5022	4566
EC20121175	Enteritidis	4.67995	52.2	CP007269.2		4756	4488
EC20121177	Enteritidis	4.68585	52.2	CP007333.2		4763	4499
EC20121178	Enteritidis	4.68585	52.2	CP007271.2		4763	4501
EC20121179	Enteritidis	4.68585	52.2	CP007272.2		4761	4500
EC20121180	Enteritidis	4.68585	52.2	CP007273.2		4761	4499
P125109	Enteritidis	4.68585	52.2	AM933172.1		4762	4502
SA19960848	Enteritidis	4.68585	52.2	CP007280.2		4762	4498
SA19970510	Enteritidis	4.68585	52.2	CP007282.2		4765	4501
SA19970769	Enteritidis	4.68585	52.2	CP007283.2		4763	4500
SA19980677	Enteritidis	4.68585	52.2	CP007285.2		4764	4497
SA19981522	Enteritidis	4.68585	52.2	CP007286.2		4765	4501
SA19981857	Enteritidis	4.68585	52.2	CP007288.2		4762	4499
SA19992322	Enteritidis	4.68585	52.2	CP007291.2		4762	4498
SA19994216	Enteritidis	4.68585	52.2	CP007292.2		4764	4503
SA20082034	Enteritidis	4.68566	52.2	CP007425.2		4762	4501
SA20094352	Enteritidis	4.68585	52.2	CP007312.2		4762	4499
SO4698-09	Typhimurium	5.03724	52.2	LN999997.1		5200	4950
RM10961	Typhimurium	4.85646	52.2	CP013702.1		4962	4688
STMU2UK	Typhimurium	4.90526	52.2172	LT855376.1	LT855377.1	5020	4757
138736	Typhimurium	5.02536	52.1164	CP007581.1	CP007582.1	5186	4862
VNP20009	Typhimurium	4.85739	52.2174	CP007804.2	CP008745.1 (pSLT_VNP20009)	4987	4737
ATCC_13311	Typhimurium	4.83176	52.1085	CP009102.1	CP009103.1 (pSTY1)	4917	4661
RM9437	Typhimurium	5.05218	52.1186	CP012985.1	CP014577.1 (pRM9437)	5219	4949
RM10607	Typhimurium	4.98363	52.217	CP013720.1	CP013721.1 (pRM10607)	5135	4842
SO2	Typhimurium	5.01001	52.2169	CP014356.1	CP014357.1 (pSO2_STV)	5151	4867
YU15	Typhimurium	5.02765	52.1187	CP014358.1	CP014359.1 (pYU15_94)	5188	4913
SO3	Typhimurium	5.0068	52.2169	CP014536.1	CP014537.1 (pSO3_STV)	5143	4887
NC983	Typhimurium	4.94013	52.2171	CP015157.1	CP015158.1	5075	4796
22792	Typhimurium	4.90056	52.1191	CP017621.1	CP017620.1	4999	4646
WW012	Typhimurium	5.14278	51.8907	CP022168.1	CP022169.1 (pWW012)	5307	5009
VNB151-sc-2315230	Typhimurium	5.23606	51.83	LT795114.1	LT795115.1 (p1); LT795116.1 (p2)	-	-
22495	Typhimurium	4.91257	52.2166	CP017617.1	CP017619.1	5065	4619
81741	Typhimurium	5.29322	51.8333	CP019442.1	CP019444.1	5496	5194
TW-Stm6	Typhimurium	5.27975	51.9162	CP019649.1	CP019647.1 (p275_TW-Stm6); CP019648.1 (p4_TW-Stm6)	5469	5174
33676	Typhimurium	5.08819	52.1742	CP012681.1	CP012683.1 (p33673_IncF) ; CP012682.1 (p33676_4.5)	5263	4886
ST931R	Typhimurium	5.17249	52.0451	CP016385.1	CP016386.1 (p931-3904); CP016387.1 (p931IncI1); CP016388.1 (pESBL931); CP016389.1 (pESBL931), CP016390.1 (pSLT931)	5382	5114
LT2	Typhimurium	4.95138	52.2171	AE006468.2	AE006471.2 (pSLT)	4714	4548
^ GenBank Accession Numbers for Replicons
