# Supplementary material for: Non-typhoidal Salmonella blood stream infection in Kuwait: Clinical and microbiological characteristics
Source: PLoS Negl Trop Dis. 2019 Apr 15;13(4):e0007293. doi: 10.1371/journal.pntd.0007293 (PMC6483562; doi:10.1371/journal.pntd.0007293)
Supplement: S3 Table — (XLSX) [file pntd.0007293.s005.xlsx]

## Sheet: Table S2
S3 Table: S. enterica virulence genes detected in the genome sequences of the S. Enteritidis and S. Typhimurium isolates
	Isolate	Virulence gene count	avrA	csgA	csgB	csgC	csgD	csgE	csgF	csgG	fimC	fimD	fimF	fimH	fimI	gogB	grvA	invA	invB	invC	invE	invF	invG	invH	invI	invJ	lpfA	lpfB	lpfC	lpfD	lpfE	mgtB	mgtC	mig-14	misL	orgA	orgB	orgC	pefA	pefB	pefC	pefD	pipB	pipB2	prgH	prgI	prgJ	prgK	ratB
S. Enteritidis	12F	110	100	100	100	100	100	100	100	100	100	100	100	100	100	.	.	100	100	100	100	100	100	100	100	100	100	100	100	100	100	100	100	100	100	100	100	100	100	100	100	100	100	100	100	100	100	100	100
	23A	110	100	100	100	100	100	100	100	100	100	100	100	100	100	.	.	100	100	100	100	100	100	100	100	100	100	100	100	100	100	100	100	100	100	100	100	100	100	100	100	100	100	100	100	100	100	100	100
	32A	110	100	100	100	100	100	100	100	100	100	100	100	100	100	.	.	100	100	100	100	100	100	100	100	100	100	100	100	100	100	100	100	100	100	100	100	100	100	100	100	100	100	100	100	100	100	100	100
	38A	110	100	100	100	100	100	100	100	100	100	100	100	100	100	.	.	100	100	100	100	100	100	100	100	100	100	100	100	100	100	100	100	100	100	100	100	100	100	100	100	100	100	100	100	100	100	100	100
	48F	107	100	100	100	100	100	100	100	100	100	100	100	100	100	100	100	100	100	100	100	100	100	100	100	100	100	100	100	100	100	100	100	100	99.48	100	100	100	.	.	.	.	100	100	100	100	100	100	100
	60A	107	100	100	100	100	100	100	100	100	100	100	100	100	100	100	100	100	100	100	100	100	100	100	100	100	100	100	100	100	100	100	100	100	99.48	100	100	100	.	.	.	.	100	100	100	100	100	100	100
		Strain count with 100% gene coverage (of 6)	6	6	6	6	6	6	6	6	6	6	6	6	6	2	2	6	6	6	6	6	6	6	6	6	6	6	6	6	6	6	6	6	4	6	6	6	4	4	4	4	6	6	6	6	6	6	6
S. Typhimurium	11F	112	100	100	100	100	100	100	100	100	100	100	100	100	100	100	100	100	100	100	100	100	100	100	100	100	100	100	100	99.07	100	100	100	100	100	100	100	100	100	100	100	100	100	100	100	100	100	100	99.99
	19F	104	99.89	100	100	100	100	100	100	100	100	100	100	100	100	100	100	100	100	100	100	100	100	100	100	100	100	100	100	100	100	100	100	100	100	100	100	100	.	.	.	.	100	100	100	100	100	100	100
	21A	112	100	100	100	100	100	100	100	100	100	100	100	100	100	100	100	100	100	100	100	100	100	100	100	100	100	100	100	99.07	100	100	100	100	100	100	100	100	100	100	100	100	100	100	100	100	100	100	99.99
	29A	112	100	100	100	100	100	100	100	100	100	100	100	100	100	100	100	100	100	100	100	100	100	100	100	100	100	100	100	99.07	100	100	100	100	100	100	100	100	100	100	100	100	100	100	100	100	100	100	99.99
	34A	112	100	100	100	100	100	100	100	100	100	100	100	100	100	100	100	100	100	100	100	100	100	100	100	100	100	100	100	100	100	100	100	100	100	100	100	100	100	100	100	100	100	100	100	100	100	100	100
	36A	112	100	100	100	100	100	100	100	100	100	100	100	100	100	100	100	100	100	100	100	100	100	100	100	100	100	100	100	99.07	100	100	100	100	100	100	100	100	100	100	100	100	100	100	100	100	100	100	99.99
	46F	112	100	100	100	100	100	100	100	100	100	100	100	100	100	100	100	100	100	100	100	100	100	100	100	100	100	100	100	99.07	100	100	100	100	100	100	100	100	100	100	100	100	100	100	100	100	100	100	99.99
	51A	112	100	100	100	100	100	100	100	100	100	100	100	100	100	100	100	100	100	100	100	100	100	100	100	100	100	100	100	99.07	100	100	100	100	100	100	100	100	100	100	100	100	100	100	100	100	100	100	99.99
	52F	112	100	100	100	100	100	100	100	100	100	100	100	100	100	100	100	100	100	100	100	100	100	100	100	100	100	100	100	99.07	100	100	100	100	100	100	100	100	100	100	100	100	100	100	100	100	100	100	99.99
		Strain count with 100% gene coverage (of 9)	8	9	9	9	9	9	9	9	9	9	9	9	9	9	9	9	9	9	9	9	9	9	9	9	9	9	9	2	9	9	9	9	9	9	9	9	8	8	8	8	9	9	9	9	9	9	2
			NP_461786	NP_460115	NP_460114	NP_460116	NP_460113	NP_460112	NP_460111	NP_460110	NP_459540	NP_459541	NP_459543	NP_459542	NP_459539	NP_461519	AAG03023	NP_461817	NP_461816	NP_461815	NP_461818	NP_461820	NP_461819	NP_461821	NP_461814	NP_461813	NP_462541	NP_462540	NP_462539	NP_462538	NP_462537	NP_462662	NP_462663	NP_461708	NP_462656	NP_461791	NP_461790	NP_461789	NP_490510	NP_490511	NP_490509	NP_490508	NP_460061	NP_461706	NP_461795	NP_461794	NP_461793	NP_461792	NP_461449
			type III secretion system effector AvrA, acetyltransferease	curlin major subunit CsgA	minor curlin subunit precursor, curli nucleator protein CsgB	curli assembly protein CsgC	DNA-binding transcriptional regulator CsgD	curli production assembly/transport protein CsgE	curli production assembly/transport protein CsgF	curli production assembly/transport protein CsgG	chaperone protein FimC	usher protein FimD	type I fimbriae adaptor protein FimF	type I fimbriae minor fimbrial subunit FimH, adhesin	fimbrial protein internal segment	type III secretion system effector GogB, anti-inflammatory effector	gifsy-2 related virulence gene	type III secretion system major export apparatus protein InvA	type III secretion system protein InvB	type III secretion system ATPase InvC	type III secretion system gatekeeper invE	type III secretion system regulatory protein InvF	type III secretion system secretin invG	type III secretion system pilotin invG	type III secretion system stalk protein InvI	type III secretion system needle length regulator InvJ	long polar fimbria protein LpfA	long polar fimbrial chaperone protein LpfB	long polar fimbrial usher protein LpfC	long polar fimbrial protein LpfD	long polar fimbrial minor subunit LpfE, adhesin	Mg2+ transport protein	Mg2+ transport protein	antimicrobial peptide resistance protein Mig-14	putative autotransporter	type III secretion system accessory cytosolic protein OrgA	type III secretion system stator OrgB	type III secretion system effector OrgC	plasmid-encoded fimbriae major subunit PefA	plasmid-encoded fimbriae regulatory protein PefB	plasmid-encoded fimbriae usher protein PefC	plasmid-encoded fimbriae chaperone protein PefD	type III secretion system effector PipB	type III secretion system effector PipB3	type III secretion system outer MS ring protein PrgH	type III secretion system needle filament protein PrgI	type III secretion system inner rod protein PrgJ	type III secretion system inner MS ring protein PrgK	putative outer membrane protein
[truncated: 65 more columns]

## Sheet: VFDB Reference Information
VFDB Reference Information: list of S. enterica virulence genes in the Virulence Factor Database as at June 2018 (www.mgc.ac.cn/VFs/)
Gene	GenBank	Gene Description	General Class	VFDB Identifier	Host Organism
avrA	NP_461786	type III secretion system effector AvrA, acetyltransferease	TTSS(SPI-1 encode)	VF0116	Salmonella enterica subsp. enterica serovar Typhimurium str. LT2
csgA	NP_460115	curlin major subunit CsgA	Agf	VF0103	Salmonella enterica subsp. enterica serovar Typhimurium str. LT2
csgB	NP_460114	minor curlin subunit precursor, curli nucleator protein CsgB	Agf	VF0103	Salmonella enterica subsp. enterica serovar Typhimurium str. LT2
csgC	NP_460116	curli assembly protein CsgC	Agf	VF0103	Salmonella enterica subsp. enterica serovar Typhimurium str. LT2
csgD	NP_460113	DNA-binding transcriptional regulator CsgD	curli fibers/thin aggregative fimbriae (AGF)	AI094	Salmonella enterica subsp. enterica serovar Typhimurium str. LT2
csgE	NP_460112	curli production assembly/transport protein CsgE	Agf	VF0103	Salmonella enterica subsp. enterica serovar Typhimurium str. LT2
csgF	NP_460111	curli production assembly/transport protein CsgF	Agf	VF0103	Salmonella enterica subsp. enterica serovar Typhimurium str. LT2
csgG	NP_460110	curli production assembly/transport protein CsgG	Agf	VF0103	Salmonella enterica subsp. enterica serovar Typhimurium str. LT2
fimC	NP_459540	chaperone protein FimC	Type 1 fimbriae	VF0102	Salmonella enterica subsp. enterica serovar Typhimurium str. LT2
fimD	NP_459541	usher protein FimD	Type 1 fimbriae	VF0102	Salmonella enterica subsp. enterica serovar Typhimurium str. LT2
fimF	NP_459543	type I fimbriae adaptor protein FimF	Type 1 fimbriae	VF0102	Salmonella enterica subsp. enterica serovar Typhimurium str. LT2
fimH	NP_459542	type I fimbriae minor fimbrial subunit FimH, adhesin	Type 1 fimbriae	VF0102	Salmonella enterica subsp. enterica serovar Typhimurium str. LT2
fimI	NP_459539	fimbrial protein internal segment	Type 1 fimbriae	VF0102	Salmonella enterica subsp. enterica serovar Typhimurium str. LT2
gogB	NP_461519	type III secretion system effector GogB, anti-inflammatory effector	SPI-2 encoded T3SS	SS021	Salmonella enterica subsp. enterica serovar Typhimurium str. LT2
grvA	AAG03023	gifsy-2 related virulence gene	GrvA	VF0110	Salmonella enterica subsp. enterica serovar Typhimurium
invA	NP_461817	type III secretion system major export apparatus protein InvA	TTSS(SPI-1 encode)	VF0116	Salmonella enterica subsp. enterica serovar Typhimurium str. LT2
invB	NP_461816	type III secretion system protein InvB	TTSS(SPI-1 encode)	VF0116	Salmonella enterica subsp. enterica serovar Typhimurium str. LT2
invC	NP_461815	type III secretion system ATPase InvC	TTSS(SPI-1 encode)	VF0116	Salmonella enterica subsp. enterica serovar Typhimurium str. LT2
invE	NP_461818	type III secretion system gatekeeper invE	TTSS(SPI-1 encode)	VF0116	Salmonella enterica subsp. enterica serovar Typhimurium str. LT2
invF	NP_461820	type III secretion system regulatory protein InvF	TTSS(SPI-1 encode)	VF0116	Salmonella enterica subsp. enterica serovar Typhimurium str. LT2
invG	NP_461819	type III secretion system secretin invG	TTSS(SPI-1 encode)	VF0116	Salmonella enterica subsp. enterica serovar Typhimurium str. LT2
invH	NP_461821	type III secretion system pilotin invG	TTSS(SPI-1 encode)	VF0116	Salmonella enterica subsp. enterica serovar Typhimurium str. LT2
invI	NP_461814	type III secretion system stalk protein InvI	TTSS(SPI-1 encode)	VF0116	Salmonella enterica subsp. enterica serovar Typhimurium str. LT2
invJ	NP_461813	type III secretion system needle length regulator InvJ	TTSS(SPI-1 encode)	VF0116	Salmonella enterica subsp. enterica serovar Typhimurium str. LT2
lpfA	NP_462541	long polar fimbria protein LpfA	Lpf	VF0105	Salmonella enterica subsp. enterica serovar Typhimurium str. LT2
lpfB	NP_462540	long polar fimbrial chaperone protein LpfB	Lpf	VF0105	Salmonella enterica subsp. enterica serovar Typhimurium str. LT2
lpfC	NP_462539	long polar fimbrial usher protein LpfC	Lpf	VF0105	Salmonella enterica subsp. enterica serovar Typhimurium str. LT2
lpfD	NP_462538	long polar fimbrial protein LpfD	Lpf	VF0105	Salmonella enterica subsp. enterica serovar Typhimurium str. LT2
lpfE	NP_462537	long polar fimbrial minor subunit LpfE, adhesin	Lpf	VF0105	Salmonella enterica subsp. enterica serovar Typhimurium str. LT2
mgtB	NP_462662	Mg2+ transport protein	MgtBC	VF0106	Salmonella enterica subsp. enterica serovar Typhimurium str. LT2
mgtC	NP_462663	Mg2+ transport protein	MgtBC	VF0106	Salmonella enterica subsp. enterica serovar Typhimurium str. LT2
mig-14	NP_461708	antimicrobial peptide resistance protein Mig-14	Mig-14	VF0395	Salmonella enterica subsp. enterica serovar Typhimurium str. LT2
misL	NP_462656	putative autotransporter	MisL	VF0397	Salmonella enterica subsp. enterica serovar Typhimurium str. LT2
orgA	NP_461791	type III secretion system accessory cytosolic protein OrgA	SPI-1 encoded T3SS	SS010	Salmonella enterica subsp. enterica serovar Typhimurium str. LT2
orgB	NP_461790	type III secretion system stator OrgB	TTSS(SPI-1 encode)	VF0116	Salmonella enterica subsp. enterica serovar Typhimurium str. LT2
orgC	NP_461789	type III secretion system effector OrgC	SPI-1 encoded T3SS	SS010	Salmonella enterica subsp. enterica serovar Typhimurium str. LT2
pefA	NP_490510	plasmid-encoded fimbriae major subunit PefA	Pef	VF0104	Salmonella enterica subsp. enterica serovar Typhimurium str. LT2
pefB	NP_490511	plasmid-encoded fimbriae regulatory protein PefB	Pef	VF0104	Salmonella enterica subsp. enterica serovar Typhimurium str. LT2
pefC	NP_490509	plasmid-encoded fimbriae usher protein PefC	Pef	VF0104	Salmonella enterica subsp. enterica serovar Typhimurium str. LT2
pefD	NP_490508	plasmid-encoded fimbriae chaperone protein PefD	Pef	VF0104	Salmonella enterica subsp. enterica serovar Typhimurium str. LT2
pipB	NP_460061	type III secretion system effector PipB	SPI-2 encoded T3SS	SS021	Salmonella enterica subsp. enterica serovar Typhimurium str. LT2
pipB2	NP_461706	type III secretion system effector PipB3	SPI-2 encoded T3SS	SS021	Salmonella enterica subsp. enterica serovar Typhimurium str. LT2
prgH	NP_461795	type III secretion system outer MS ring protein PrgH	TTSS(SPI-1 encode)	VF0116	Salmonella enterica subsp. enterica serovar Typhimurium str. LT2
prgI	NP_461794	type III secretion system needle filament protein PrgI	TTSS(SPI-1 encode)	VF0116	Salmonella enterica subsp. enterica serovar Typhimurium str. LT2
prgJ	NP_461793	type III secretion system inner rod protein PrgJ	TTSS(SPI-1 encode)	VF0116	Salmonella enterica subsp. enterica serovar Typhimurium str. LT2
prgK	NP_461792	type III secretion system inner MS ring protein PrgK	TTSS(SPI-1 encode)	VF0116	Salmonella enterica subsp. enterica serovar Typhimurium str. LT2
ratB	NP_461449	putative outer membrane protein	RatB	VF0399	Salmonella enterica subsp. enterica serovar Typhimurium str. LT2
rck	NP_490501	resistance to complement killing	Rck	VF0108	Salmonella enterica subsp. enterica serovar Typhimurium str. LT2
shdA	NP_461448	AIDA autotransporter-like protein	ShdA	VF0398	Salmonella enterica subsp. enterica serovar Typhimurium str. LT2
sicA	NP_461807	chaparone for SipC and SipB	TTSS(SPI-1 encode)	VF0116	Salmonella enterica subsp. enterica serovar Typhimurium str. LT2
sicP	NP_461800	chaparone for SptP	TTSS(SPI-1 encode)	VF0116	Salmonella enterica subsp. enterica serovar Typhimurium str. LT2
sifA	NP_460194	type III secretion system effector SifA, N-terminal SKIP-binding domain, C-terminal guanine nucleotide exchange factor activity	TTSS(SPI-2 encode)	VF0321	Salmonella enterica subsp. enterica serovar Typhimurium str. LT2
sifB	NP_460561	type III secretion system effector SifB	SPI-2 encoded T3SS	SS021	Salmonella enterica subsp. enterica serovar Typhimurium str. LT2
sinH	NP_461452	intimin-like protein	SinH	VF0400	Salmonella enterica subsp. enterica serovar Typhimurium str. LT2
sipA/sspA	NP_461803	type III secretion system effector SipA, actin polymerizing activity	TTSS(SPI-1 encode)	VF0116	Salmonella enterica subsp. enterica serovar Typhimurium str. LT2
sipB/sspB	NP_461806	type III secretion system hydrophilic translocator, pore protein SipB	TTSS(SPI-1 encode)	VF0116	Salmonella enterica subsp. enterica serovar Typhimurium str. LT2
sipC/sspC	NP_461805	type III secretion system hydrophilic translocator, pore protein SipC	TTSS(SPI-1 encode)	VF0116	Salmonella enterica subsp. enterica serovar Typhimurium str. LT2
sipD	NP_461804	type III secretion system hydrophilic translocator, needle tip protein SipD	TTSS(SPI-1 encode)	VF0116	Salmonella enterica subsp. enterica serovar Typhimurium str. LT2
slrP	NP_459778	type III secretion system effector SlrP, E3 ubiquitin ligase	TTSS(SPI-1 encode)	VF0116	Salmonella enterica subsp. enterica serovar Typhimurium str. LT2
sodCI	NP_460019	Gifsy-2 prophage: superoxide dismutase precursor (Cu-Zn)	SodCI	VF0109	Salmonella enterica subsp. enterica serovar Typhimurium str. LT2
sopA	NP_461011	type III secretion system effector SopA, E3 ubiquitin ligase	TTSS(SPI-1 encode)	VF0116	Salmonella enterica subsp. enterica serovar Typhimurium str. LT2
sopB/sigD	NP_460064	type III secretion system effector SopB, phosphoinositide phosphatase	TTSS(SPI-1 encode)	VF0116	Salmonella enterica subsp. enterica serovar Typhimurium str. LT2
sopD	NP_461866	type III secretion system effector SopD	TTSS(SPI-1 encode)	VF0116	Salmonella enterica subsp. enterica serovar Typhimurium str. LT2
sopD2	NP_459947	type III secretion system effector SopD2	SPI-2 encoded T3SS	SS021	Salmonella enterica subsp. enterica serovar Typhimurium str. LT2
sopE2	NP_460811	type III secretion system effector SopE2, guanine nucleotide exchange factor	TTSS(SPI-1 encode)	VF0116	Salmonella enterica subsp. enterica serovar Typhimurium str. LT2
spaO	NP_461812	type III secretion system C ring protein SpaO	TTSS(SPI-1 encode)	VF0116	Salmonella enterica subsp. enterica serovar Typhimurium str. LT2
spaP	NP_461811	type III secretion system minor export apparatus protein SpaP	TTSS(SPI-1 encode)	VF0116	Salmonella enterica subsp. enterica serovar Typhimurium str. LT2
spaQ	NP_461810	type III secretion system minor export apparatus protein SpaQ	TTSS(SPI-1 encode)	VF0116	Salmonella enterica subsp. enterica serovar Typhimurium str. LT2
spaR	NP_461809	type III secretion system minor export apparatus protein SpaR	TTSS(SPI-1 encode)	VF0116	Salmonella enterica subsp. enterica serovar Typhimurium str. LT2
spaS	NP_461808	type III secretion system export apparatus switch protein SpaS	TTSS(SPI-1 encode)	VF0116	Salmonella enterica subsp. enterica serovar Typhimurium str. LT2
spiC/ssaB	NP_460358	type III secretion system protein SsaB	TTSS(SPI-2 encode)	VF0321	Salmonella enterica subsp. enterica serovar Typhimurium str. LT2
sptP	NP_461799	type III secretion system effector SptP, tyrosine phosphatase and GTPase-activating protein	TTSS(SPI-1 encode)	VF0116	Salmonella enterica subsp. enterica serovar Typhimurium str. LT2
spvB	NP_490529	type III secretion system effector SpvB, ADP-ribosylation activity	Spv	VF0107	Salmonella enterica subsp. enterica serovar Typhimurium str. LT2
spvC	NP_490528	type III secretion system effector SpvC, phosphothreonine lyase	Spv	VF0107	Salmonella enterica subsp. enterica serovar Typhimurium str. LT2
spvR	NP_490531	Salmonella plasmid virulence: regulation of spv operon, lysR family	Spv	VF0107	Salmonella enterica subsp. enterica serovar Typhimurium str. LT2
ssaC	NP_460359	type III secretion system secretin SsaC	TTSS(SPI-2 encode)	VF0321	Salmonella enterica subsp. enterica serovar Typhimurium str. LT2
ssaD	NP_460360	type III secretion system outer MS ring protein SsaD	TTSS(SPI-2 encode)	VF0321	Salmonella enterica subsp. enterica serovar Typhimurium str. LT2
ssaE	NP_460361	chaperone for sseB	TTSS(SPI-2 encode)	VF0321	Salmonella enterica subsp. enterica serovar Typhimurium str. LT2
ssaG	NP_460371	type III secretion system needle filament protein SsaG	TTSS(SPI-2 encode)	VF0321	Salmonella enterica subsp. enterica serovar Typhimurium str. LT2
ssaH	NP_460372	type III secretion system protein SsaH	TTSS(SPI-2 encode)	VF0321	Salmonella enterica subsp. enterica serovar Typhimurium str. LT2
ssaI	NP_460373	type III secretion system inner rod protein SsaI	TTSS(SPI-2 encode)	VF0321	Salmonella enterica subsp. enterica serovar Typhimurium str. LT2
ssaJ	NP_460374	type III secretion system inner MS ring protein SsaJ	TTSS(SPI-2 encode)	VF0321	Salmonella enterica subsp. enterica serovar Typhimurium str. LT2
ssaK	NP_460376	type III secretion system stator SsaK	TTSS(SPI-2 encode)	VF0321	Salmonella enterica subsp. enterica serovar Typhimurium str. LT2
ssaL	NP_460377	type III secretion system gatekeeper SsaL	TTSS(SPI-2 encode)	VF0321	Salmonella enterica subsp. enterica serovar Typhimurium str. LT2
ssaM	NP_460378	type III secretion system protein SsaM	TTSS(SPI-2 encode)	VF0321	Salmonella enterica subsp. enterica serovar Typhimurium str. LT2
ssaN	NP_460380	type III secretion system ATPase SsaN	TTSS(SPI-2 encode)	VF0321	Salmonella enterica subsp. enterica serovar Typhimurium str. LT2
ssaO	NP_460381	type III secretion system stalk protein SsaO	TTSS(SPI-2 encode)	VF0321	Salmonella enterica subsp. enterica serovar Typhimurium str. LT2
ssaP	NP_460382	type III secretion system needle length regulator SsaP	TTSS(SPI-2 encode)	VF0321	Salmonella enterica subsp. enterica serovar Typhimurium str. LT2
ssaQ	NP_460383	type III secretion system C ring protein SsaQ	TTSS(SPI-2 encode)	VF0321	Salmonella enterica subsp. enterica serovar Typhimurium str. LT2
ssaR	NP_460384	type III secretion system minor export apparatus protein SsaR	TTSS(SPI-2 encode)	VF0321	Salmonella enterica subsp. enterica serovar Typhimurium str. LT2
ssaS	NP_460385	type III secretion system minor export apparatus protein SsaS	TTSS(SPI-2 encode)	VF0321	Salmonella enterica subsp. enterica serovar Typhimurium str. LT2
ssaT	NP_460386	type III secretion system minor export apparatus protein SsaT	TTSS(SPI-2 encode)	VF0321	Salmonella enterica subsp. enterica serovar Typhimurium str. LT2
ssaU	NP_460387	type III secretion system export apparatus switch protein SsaU	TTSS(SPI-2 encode)	VF0321	Salmonella enterica subsp. enterica serovar Typhimurium str. LT2
ssaV	NP_460379	type III secretion system major export apparatus protein ssaV	TTSS(SPI-2 encode)	VF0321	Salmonella enterica subsp. enterica serovar Typhimurium str. LT2
sscA	NP_460364	chaperone for sseC	SPI-2 encoded T3SS	SS021	Salmonella enterica subsp. enterica serovar Typhimurium str. LT2
sscB	NP_460368	chaperone for sseF	SPI-2 encoded T3SS	SS021	Salmonella enterica subsp. enterica serovar Typhimurium str. LT2
sseA	NP_460362	chaperone for sseB and sseD	TTSS(SPI-2 encode)	VF0321	Salmonella enterica subsp. enterica serovar Typhimurium str. LT2
sseB	NP_460363	type III secretion system effector SseB	TTSS(SPI-2 encode)	VF0321	Salmonella enterica subsp. enterica serovar Typhimurium str. LT2
sseC	NP_460365	type III secretion system hydrophilic translocator, pore protein SseC	TTSS(SPI-2 encode)	VF0321	Salmonella enterica subsp. enterica serovar Typhimurium str. LT2
sseD	NP_460366	type III secretion system hydrophilic translocator, pore protein SseD	TTSS(SPI-2 encode)	VF0321	Salmonella enterica subsp. enterica serovar Typhimurium str. LT2
sseE	NP_460367	type III secretion system effector SseE	TTSS(SPI-2 encode)	VF0321	Salmonella enterica subsp. enterica serovar Typhimurium str. LT2
sseF	NP_460369	type III secretion system effector SseF	TTSS(SPI-2 encode)	VF0321	Salmonella enterica subsp. enterica serovar Typhimurium str. LT2
sseG	NP_460370	type III secretion system effector SseG	TTSS(SPI-2 encode)	VF0321	Salmonella enterica subsp. enterica serovar Typhimurium str. LT2
sseI/srfH	NP_460026	type III secretion system effector SseI/SrfH, cysteine protease	SPI-2 encoded T3SS	SS021	Salmonella enterica subsp. enterica serovar Typhimurium str. LT2
sseJ	NP_460590	type III secretion system effector SseJ, glycerophospholipid:cholesterol acyltransferase	TTSS(SPI-2 encode)	VF0321	Salmonella enterica subsp. enterica serovar Typhimurium str. LT2
sseK1	NP_463026	type III secretion system effector SseK1	SPI-2 encoded T3SS	SS021	Salmonella enterica subsp. enterica serovar Typhimurium str. LT2
sseK2	NP_461081	type III secretion system effector SseK2	SPI-2 encoded T3SS	SS021	Salmonella enterica subsp. enterica serovar Typhimurium str. LT2
sseL	NP_461229	type III secretion system effector SseL, deubiquitinase	SPI-2 encoded T3SS	SS021	Salmonella enterica subsp. enterica serovar Typhimurium str. LT2
sspH2	NP_461184	type III secretion system effector SspH2, E3 ubiquitin ligase	TTSS(SPI-2 encode)	VF0321	Salmonella enterica subsp. enterica serovar Typhimurium str. LT2
steA	NP_460542	type III secretion system effector SteA	SPI-1 encoded T3SS	SS010	Salmonella enterica subsp. enterica serovar Typhimurium str. LT2
steB	AAL20547	type III secretion system effector SteB	SPI-1 encoded T3SS	SS010	Salmonella enterica subsp. enterica serovar Typhimurium str. LT2
steC	NP_460656	type III secretion system effector SteC	SPI-2 encoded T3SS	SS021	Salmonella enterica subsp. enterica serovar Typhimurium str. LT2
